# Supplementary material for: Synthesis of Pseudooligosaccharides Related to the Capsular Phosphoglycan of Haemophilus influenzae Type a
Source: Molecules. 2023 Jul 27;28(15):5688. doi: 10.3390/molecules28155688 (PMC10419796; doi:10.3390/molecules28155688)
Supplement: Supplementary file 1 [file molecules-28-05688-s001.zip]

Archive with 1 entries (1 files):
- molecules-2525165-supplementary.pdf
